# Supplementary material for: Effect of cooking temperature and time on total phenolic content, total flavonoid content and total in vitro antioxidant activity of garlic
Source: BMC Res Notes. 2020 Dec 14;13:564. doi: 10.1186/s13104-020-05404-8 (PMC7734758; doi:10.1186/s13104-020-05404-8)
Supplement: Supplementary file 1 — Additional file 1: Table S1. Raw data for the total phenolic content, total flavonoid content and antioxidant activity of aqueous and ethanol extracts of garlic boiled at different temperatures. [file 13104_2020_5404_MOESM1_ESM.xlsx]

## Sheet: Sheet1
	Table S1. Raw data for the total phenolic content, total flavonoid content and antioxidant activity of aqueous and ethanol extracts of garlic boiled at different temperatures.
	(a) Total phenolic cotent
		Sample ID	Temperature (oC)	Time (minutes)	Absorbance 1	Absorbance 2	Absorbance 3	Mean absorbance	Final concentration (mg GAE/100g of plant material)	Standard deviation
		SPL-1AF	25	1,440 (24 hours)	0.07	0.069	0.072	0.07	303.07	6.58
		SPL-2EF	25	1,440 (24 hours)	0.143	0.15	0.147	0.147	638.96	15.3
		SPL-3E	25	15	0.192	0.182	0.185	0.186	394.42	10.86
		SPL-4E	25	30	0.179	0.184	0.193	0.185	377.95	14.47
		SPL-5E	25	45	0.179	0.179	0.178	0.179	383.8	1.24
		SPL-6E	25	60	0.183	0.175	0.174	0.177	355.31	9.88
		SPL-7E	50	15	0.171	0.174	0.175	0.173	381	4.58
		SPL-8E	50	30	0.171	0.179	0.171	0.174	382.51	10.17
		SPL-9E	50	45	0.178	0.181	0.176	0.178	381.2	5.38
		SPL-10E	50	60	0.185	0.18	0.177	0.181	367.4	8.22
		SPL-11E	75	15	0.194	0.196	0.191	0.194	385.9	5.01
		SPL-12E	75	30	0.185	0.178	0.18	0.181	387.66	7.72
		SPL-13E	75	45	0.176	0.185	0.182	0.181	375.46	9.51
		SPL-14E	75	60	0.17	0.181	0.182	0.178	352.72	13.22
		SPL-15E	100	15	0.177	0.171	0.174	0.174	379.02	6.53
		SPL-16E	100	30	0.175	0.171	0.171	0.172	370.2	4.96
		SPL-17E	100	45	0.135	0.131	0.131	0.132	290	5.06
		SPL-18E	100	60	0.126	0.135	0.135	0.132	272.77	10.74
		SPL-19E	125	15	0.138	0.143	0.133	0.138	293.83	10.65
		SPL-20E	125	30	0.148	0.146	0.132	0.142	285.3	17.52
		SPL-21E	125	45	0.121	0.115	0.132	0.123	255.18	17.94
		SPL-22E	125	60	0.106	0.113	0.128	0.116	230.48	22.4
		SPL-23E	150	15	0.126	0.125	0.125	0.125	266.34	1.23
		SPL-24E	150	30	0.123	0.132	0.127	0.127	266.42	9.43
		SPL-25E	150	45	0.122	0.12	0.11	0.117	234.66	12.86
		SPL-26E	150	60	0.065	0.065	0.068	0.066	141.64	3.72
		SPL-27A	25	15	0.085	0.084	0.09	0.086	365.49	13.61
		SPL-28A	25	30	0.091	0.086	0.093	0.09	367.08	14.71
		SPL-29A	25	45	0.091	0.086	0.081	0.086	369.48	21.48
		SPL-30A	25	60	0.099	0.094	0.089	0.094	376.68	20.04
		SPL-31A	50	15	0.117	0.12	0.116	0.118	517.28	9.15
		SPL-32A	50	30	0.139	0.145	0.147	0.144	632.86	18.34
		SPL-33A	50	45	0.188	0.192	0.177	0.186	793.75	33.21
		SPL-34A	50	60	0.192	0.202	0.195	0.196	798.52	20.87
		SPL-35A	75	15	0.173	0.173	0.182	0.176	701.39	20.71
		SPL-36A	75	30	0.174	0.177	0.177	0.176	753.91	7.42
		SPL-37A	75	45	0.204	0.205	0.207	0.205	880.43	6.55
		SPL-38A	75	60	0.227	0.223	0.228	0.226	897.36	10.51
		SPL-39A	100	15	0.173	0.176	0.17	0.173	753.68	13.07
		SPL-40A	100	30	0.188	0.188	0.181	0.186	797.67	17.36
		SPL-41A	100	45	0.179	0.171	0.176	0.175	768.47	17.71
		SPL-42A	100	60	0.222	0.227	0.228	0.226	932.66	13.29
		SPL-43A	125	15	0.209	0.205	0.205	0.206	878.65	9.83
		SPL-44A	125	30	0.247	0.238	0.242	0.242	973.77	18.12
		SPL-45A	125	45	0.258	0.264	0.265	0.262	1091.46	15.75
		SPL-46A	125	60	0.302	0.291	0.311	0.301	1200.87	39.92
		SPL-47A	150	15	0.214	0.225	0.22	0.21967	933.6	23.41
		SPL-48A	150	30	0.244	0.243	0.242	0.243	1016.86	4.18
		SPL-49A	150	45	0.303	0.303	0.294	0.3	1199.95	20.78
		SPL-50A	150	60	0.298	0.292	0.3	0.29667	1273.3	17.87
			A-Aqueous extract, E-Ethanolic extract, AF-Fresh aqueous garlic extract, EF-Fresh ethanolic garlic extract
			(b) Total flavanoid content
		Sample ID	Temperature (oC)	Time (minutes)	Absorbance 1	Absorbance 2	Absorbance 3	Mean absorbance	Final concentration (mg QE/100g)	Standard deviation
		SPL-1AF	25	1,440 (24 hours)	0.072	0.069	0.075	0.072	109.78	6.78
		SPL-2EF	25	1,440 (24 hours)	0.166	0.169	0.168	0.168	258.47	12.37
		SPL-3E	25	15	0.592	0.583	0.579	0.585	437.92	4.99
		SPL-4E	25	30	0.612	0.621	0.614	0.616	444.27	3.41
		SPL-5E	25	45	0.562	0.565	0.566	0.564	428.96	1.58
		SPL-6E	25	60	0.617	0.562	0.577	0.585	414.98	20.16
		SPL-7E	50	15	0.503	0.507	0.505	0.505	392.78	1.56
		SPL-8E	50	30	0.446	0.436	0.455	0.446	347.34	7.41
		SPL-9E	50	45	0.467	0.451	0.467	0.462	349.19	6.99
		SPL-10E	50	60	0.468	0.438	0.447	0.451	324.53	11.08
		SPL-11E	75	15	0.47	0.45	0.461	0.46	324.57	7.06
		SPL-12E	75	30	0.386	0.391	0.376	0.384	291.27	5.79
		SPL-13E	75	45	0.372	0.38	0.369	0.374	274.27	4.17
		SPL-14E	75	60	0.34	0.367	0.351	0.353	247.75	9.54
		SPL-15E	100	15	0.343	0.309	0.331	0.328	252.56	13.29
		SPL-16E	100	30	0.326	0.312	0.333	0.324	246.02	8.13
		SPL-17E	100	45	0.249	0.259	0.235	0.248	192.05	9.35
		SPL-18E	100	60	0.241	0.247	0.253	0.247	180.61	4.39
		SPL-19E	125	15	0.223	0.233	0.243	0.233	175.54	7.53
		SPL-20E	125	30	0.292	0.248	0.236	0.259	183.89	20.96
		SPL-21E	125	45	0.245	0.222	0.277	0.248	182.55	20.33
		SPL-22E	125	60	0.18	0.188	0.182	0.183	129.26	2.94
		SPL-23E	150	15	0.164	0.163	0.172	0.166	125.07	3.71
		SPL-24E	150	30	0.143	0.1	0.107	0.117	86.37	17.08
		SPL-25E	150	45	0.1	0.108	0.097	0.102	71.95	4.02
		SPL-26E	150	60	0.088	0.085	0.1	0.091	69.1	6.03
		SPL-27A	25	15	0.082	0.087	0.099	0.089	133.82	13.09
		SPL-28A	25	30	0.089	0.1	0.095	0.095	136.62	7.95
		SPL-29A	25	45	0.103	0.114	0.108	0.108	164.69	8.37
		SPL-30A	25	60	0.127	0.124	0.129	0.127	179.61	3.57
		SPL-31A	50	15	0.09	0.09	0.107	0.096	148.82	15.27
		SPL-32A	50	30	0.135	0.128	0.144	0.136	211.47	12.5
		SPL-33A	50	45	0.166	0.164	0.172	0.167	253.13	6.3
		SPL-34A	50	60	0.187	0.179	0.191	0.186	267.2	8.79
		SPL-35A	75	15	0.157	0.162	0.169	0.163	229.38	8.5
		SPL-36A	75	30	0.162	0.168	0.158	0.163	246.56	7.63
		SPL-37A	75	45	0.181	0.202	0.21	0.198	290.17	21.99
		SPL-38A	75	60	0.209	0.212	0.213	0.211	296.92	2.92
		SPL-39A	100	15	0.181	0.173	0.173	0.176	246.14	6.47
		SPL-40A	100	30	0.204	0.204	0.204	0.204	310.12	0
		SPL-41A	100	45	0.238	0.243	0.243	0.241	374.28	4.48
		SPL-42A	100	60	0.246	0.266	0.258	0.257	375.35	14.72
		SPL-43A	125	15	0.257	0.252	0.232	0.247	379.62	20.33
		SPL-44A	125	30	0.288	0.274	0.271	0.278	394.81	12.9
		SPL-45A	125	45	0.266	0.256	0.277	0.266	392.1	15.46
		SPL-46A	125	60	0.278	0.277	0.279	0.278	392.02	1.41
		SPL-47A	150	15	0.252	0.238	0.258	0.249	374.97	15.43
		SPL-48A	150	30	0.242	0.255	0.249	0.249	367.85	9.62
		SPL-49A	150	45	0.35	0.343	0.345	0.346	490.15	5.11
		SPL-50A	150	60	0.342	0.348	0.328	0.339	522.57	15.81
			A-Aqueous extract, E-Ethanolic extract, AF-Fresh aqueous garlic extract, EF-Fresh ethanolic garlic extract
		(c) Antioxidant activity
		Sample ID	Temperature (oC)	Time (minutes)	Absorbance 1	Absorbance 2	Absorbance 3	Mean absorbance	Antioxidant activity (%)	Standard deviation
		CONTROL			0.887	0.9	0.889	0.892	0	Not applicable
		SPL-3E	25	15	0.443	0.456	0.467	0.455	48.95	1.22
		SPL-4E	25	30	0.464	0.46	0.476	0.467	47.68	0.31
		SPL-5E	25	45	0.467	0.469	0.468	0.468	47.53	0.74
		SPL-6E	25	60	0.556	0.551	0.553	0.553	37.97	0.45
		SPL-7E	50	15	0.459	0.458	0.454	0.457	48.77	0.49
		SPL-8E	50	30	0.452	0.453	0.456	0.454	49.14	0.95
		SPL-9E	50	45	0.466	0.467	0.478	0.47	47.27	0.22
		SPL-10E	50	60	0.471	0.475	0.473	0.473	46.97	0.85
		SPL-11E	75	15	0.477	0.479	0.488	0.481	46.04	1.34
		SPL-12E	75	30	0.476	0.469	0.487	0.477	46.49	0.28
		SPL-13E	75	45	0.471	0.473	0.469	0.471	47.2	0.79
		SPL-14E	75	60	0.609	0.604	0.606	0.606	32.03	0.42
		SPL-15E	100	15	0.475	0.476	0.477	0.476	46.64	0.57
		SPL-16E	100	30	0.475	0.473	0.476	0.475	46.79	0.46
		SPL-17E	100	45	0.64	0.647	0.647	0.645	27.73	0.37
		SPL-18E	100	60	0.646	0.649	0.643	0.646	27.58	0.37
		SPL-19E	125	15	0.617	0.614	0.614	0.615	31.05	0.45
		SPL-20E	125	30	0.612	0.613	0.611	0.612	31.39	0.91
		SPL-21E	125	45	0.742	0.74	0.746	0.743	16.74	2.82
		SPL-22E	125	60	0.775	0.736	0.757	0.756	15.25	3.16
		SPL-23E	150	15	0.866	0.893	0.828	0.862	3.33	1.7
		SPL-24E	150	30	0.854	0.879	0.886	0.873	2.13	1.26
		SPL-25E	150	45	0.857	0.892	0.867	0.872	2.24	1.22
		SPL-26E	150	60	0.858	0.877	0.881	0.872	2.24	0.8
		SPL-27A	25	15	0.506	0.507	0.515	0.509	42.9	0.72
		SPL-28A	25	30	0.458	0.452	0.455	0.455	48.99	4.5
		SPL-29A	25	45	0.475	0.422	0.493	0.463	48.06	0.79
		SPL-30A	25	60	0.453	0.472	0.466	0.464	48.02	0.77
		SPL-31A	50	15	0.447	0.44	0.444	0.444	50.26	0.47
		SPL-32A	50	30	0.427	0.426	0.428	0.427	52.13	0.61
		SPL-33A	50	45	0.304	0.301	0.308	0.304	65.88	0.44
		SPL-34A	50	60	0.302	0.301	0.305	0.303	66.07	3.74
		SPL-35A	75	15	0.361	0.318	0.378	0.352	60.5	4.12
		SPL-36A	75	30	0.323	0.366	0.397	0.362	59.42	1.22
		SPL-37A	75	45	0.309	0.292	0.303	0.301	66.22	0.32
		SPL-38A	75	60	0.239	0.248	0.241	0.243	72.8	0.19
		SPL-39A	100	15	0.286	0.287	0.284	0.286	67.97	0.3
		SPL-40A	100	30	0.251	0.26	0.255	0.255	71.38	0.18
		SPL-41A	100	45	0.252	0.255	0.255	0.254	71.52	0.1
		SPL-42A	100	60	0.251	0.253	0.25	0.251	71.82	0.57
		SPL-43A	125	15	0.243	0.246	0.252	0.247	72.31	0.27
		SPL-44A	125	30	0.219	0.226	0.224	0.223	75	2.06
		SPL-45A	125	45	0.233	0.215	0.197	0.215	75.9	1.77
		SPL-46A	125	60	0.226	0.213	0.195	0.211	76.31	0.69
		SPL-47A	150	15	0.23	0.241	0.226	0.232	73.95	3.9
		SPL-48A	150	30	0.219	0.251	0.179	0.216	75.75	2.12
		SPL-49A	150	45	0.188	0.228	0.2	0.205	76.98	0.4
		SPL-50A	150	60	0.167	0.167	0.172	0.161	81.95	0.22
			A-Aqueous extract, E-Ethanolic extract.
